# Supplementary material for: CD63-positive extracellular vesicles are potential diagnostic biomarkers of pancreatic ductal adenocarcinoma
Source: BMC Gastroenterol. 2022 Mar 28;22:153. doi: 10.1186/s12876-022-02228-7 (PMC8962497; doi:10.1186/s12876-022-02228-7)
Supplement: Supplementary file 2 — Additional file 2: Table S1. Summary of Participant's characteristics of demographic data. [file 12876_2022_2228_MOESM2_ESM.xls]

## Sheet: Cohort1
Table S1. Summary of Participant's characteristics of demographic data
Sample No.	Gender	Age	Diagnosis	cancer stage	Sample Source
1	M	34	HC		BIOIVT
2	F	36	HC		BIOIVT
3	F	35	HC		BIOIVT
4	F	53	HC		BIOIVT
5	M	67	HC		BIOIVT
6	M	57	HC		BIOIVT
7	F	54	HC		BIOIVT
8	F	49	HC		BIOIVT
9	F	49	HC		BIOIVT
10	M	66	HC		BIOIVT
11	M	61	HC		BIOIVT
12	M	66	HC		BIOIVT
13	M	69	HC		BIOIVT
14	M	68	HC		BIOIVT
15	M	60	HC		BIOIVT
16	M	60	HC		BIOIVT
17	M	67	HC		BIOIVT
18	M	60	HC		BIOIVT
19	M	51	HC		BIOIVT
20	M	65	HC		BIOIVT
21	M	63	HC		BIOIVT
22	M	62	HC		BIOIVT
23	M	60	HC		BIOIVT
24	M	60	HC		BIOIVT
25	M	60	HC		BIOIVT
26	M	64	HC		BIOIVT
27	M	61	HC		BIOIVT
28	M	59	HC		BIOIVT
29	M	66	HC		BIOIVT
30	M	55	HC		BIOIVT
31	M	57	HC		BIOIVT
32	M	62	HC		BIOIVT
33	M	56	HC		BIOIVT
34	M	63	HC		BIOIVT
35	M	67	HC		BIOIVT
36	M	65	HC		BIOIVT
37	M	64	HC		BIOIVT
38	M	62	HC		BIOIVT
39	M	70	HC		BIOIVT
40	F	54	PDAC	IB	BIOIVT
41	M	80	PDAC	IV	BIOIVT
42	M	78	PDAC	IV	BIOIVT
43	M	79	PDAC	IIA	BIOIVT
44	M	57	PDAC	IB	BIOIVT
45	M	62	PDAC	IIB	BIOIVT
46	F	51	PDAC	IIB	BIOIVT
47	M	71	PDAC	III	BIOIVT
48	M	72	PDAC	IV	BIOIVT
49	M	74	PDAC	IIA	BIOIVT
50	M	82	PDAC	IIA	BIOIVT
51	M	82	PDAC	IV	BIOIVT
52	M	73	PDAC	IV	BIOIVT
53	M	64	PDAC	II	BIOIVT
54	F	54	PDAC	IV	BIOIVT
55	M	69	PDAC	III	BIOIVT
56	M	76	PDAC	II	BIOIVT
57	M	56	PDAC	IV	BIOIVT
58	M	65	PDAC	IB	BIOIVT
59	F	42	PDAC	III	BIOIVT
60	M	64	PDAC	IIB	BIOIVT
61	M	65	PDAC	IB	BIOIVT
62	M	59	PDAC	IV	BIOIVT
63	M	72	PDAC	IV	BIOIVT
64	M	64	PDAC	IIB	BIOIVT
65	M	66	PDAC	IIB	BIOIVT
66	M	50	PDAC	III	BIOIVT
67	M	36	PDAC	IIB	Tsukuba Univ
68	M	65	PDAC	IIB	Tsukuba Univ
69	M	61	PDAC	IIB	Tsukuba Univ
70	M	51	PDAC	IV	Tsukuba Univ
71	M	66	PDAC	IIB	Tsukuba Univ
72	M	68	PDAC	IB	Tsukuba Univ
73	M	66	PDAC	IIB	Tsukuba Univ
74	M	51	PDAC	IV	Tsukuba Univ
75	M	55	PDAC	IV	Tsukuba Univ
76	M	61	PDAC	IIB	Tsukuba Univ
77	M	66	PDAC	IIB	Tsukuba Univ
78	F	51	PDAC	IIB	Tsukuba Univ
M: Male, F: Female, HC: Healthy Control, PDAC: Pancreatic ductal adenocarcinoma, N/A : Not avairable,

## Sheet: Cohort2
Sample No.	Gender	Age	cancer stage	Chemotherapy(y/n)	Radiotherapy(y/n)	POD	Reccurence
1	M	65	ⅡB	n	n	30	y
2	M	61	ⅡB	n	n	30	y
3	M	76	ⅡA	n	n	30	n
4	F	65	ⅡB	y	n	30	y
5	F	72	ⅡA	n	n	30	n
6	F	81	ⅡB	n	n	30	y
7	M	77	ⅡB	n	n	30	y
8	M	81	ⅡB	n	n	30	y
9	F	66	ⅠA	n	n	30	n
10	M	71	ⅡB	n	n	90	y
11	M	72	ⅡA	n	n	90	y
12	F	88	ⅠB	n	n	90	n
13	F	78	ⅡB	n	n	90	y
14	M	51	Ⅳ	n	n	90	y
15	F	74	ⅡA	n	n	90	n
16	M	66	ⅡB	n	n	90	n
17	F	59	ⅡA	n	n	90	n
18	M	69	ⅡB	n	n	90	y
19	M	68	ⅠB	n	n	90	y
20	M	76	IIB	n	n	37	n
21	M	74	IIB	n	n	43	y
22	F	70	0	n	n	69	n
23	M	68	IIB	n	n	46	n
24	F	70	IIB	n	n	29	n
25	F	61	0	n	n	35	n
26	F	70	IA	n	n	36	n
27	M	74	IIB	n	n	27	n
28	F	59	IIB	n	n	20	y
